# Supplementary material for: Asexual Evolution and Forest Conditions Drive Genetic Parallelism in Phytophthora ramorum
Source: Microorganisms. 2020 Jun 22;8(6):940. doi: 10.3390/microorganisms8060940 (PMC7357085; doi:10.3390/microorganisms8060940)
Supplement: Supplementary file 1 [file microorganisms-08-00940-s001.zip]

Archive with 9 entries (6 files):
- Supplementary Data/
- Supplementary Data/Supplementary_Figures.docx
- __MACOSX/
- __MACOSX/Supplementary Data/
- __MACOSX/Supplementary Data/._Supplementary_Figures.docx
- Supplementary Data/SuppFile1_OverlapHaplotypeRanges copy.xlsx
- __MACOSX/Supplementary Data/._SuppFile1_OverlapHaplotypeRanges copy.xlsx
- Supplementary Data/SupplementaryFile_2_Obj2_GOerichment_sigSVsperbranch copy.xlsx
- __MACOSX/Supplementary Data/._SupplementaryFile_2_Obj2_GOerichment_sigSVsperbranch copy.xlsx
