# Supplementary material for: Asexual Evolution and Forest Conditions Drive Genetic Parallelism in Phytophthora ramorum
Source: Microorganisms. 2020 Jun 22;8(6):940. doi: 10.3390/microorganisms8060940 (PMC7357085; doi:10.3390/microorganisms8060940)
Supplement: Supplementary file 1 [file microorganisms-08-00940-s001.zip › Supplementary Data/SuppFile1_OverlapHaplotypeRanges copy.xlsx]

## Sheet: SVsHaps
			Isolates																																									Isolates
Overlapping Haplotypes	Svno.	SVs on Haplotype 1	Pr218	Pr472	Pr486	MR176	Pr455	Pr223	FOP340-5299	Pr237	BS2014-584	JLSP04-4325	BS2016-10	MMWD2015-74	BS96	Pr1612	CS1	Pr438	Pr458	BS2016-32	Pr52	CS26-T2-1	CS2	Pr1537	Pr1652	MK649b	Pr1620	HMG2017-2	Pr93	Pr106	ANN14-997	LTS-UMCA-1	MK548	MK649a	MK79j	Pr102	Pr120	Pr451	Pr467	Pr710	Pr745	Svno.	SVs on Haplotype 2	Pr218	Pr472	Pr486	MR176	Pr455	Pr223
No	1	contig_1_825003_828158	AMP	AMP	AMP	Normal	Normal	Normal	Normal	Normal	Normal	Normal	Normal	Normal	Normal	Normal	Normal	Normal	Normal	Normal	Normal	Normal	Normal	Normal	Normal	Normal	Normal	Normal	Normal	Normal	Normal	Normal	Normal	Normal	Normal	Normal	Normal	Normal	Normal	Normal	Normal
No	2	contig_1_946017_947122	Normal	Normal	Normal	AMP	AMP	Normal	Normal	Normal	Normal	Normal	Normal	Normal	Normal	Normal	Normal	Normal	Normal	Normal	Normal	Normal	Normal	Normal	Normal	Normal	Normal	Normal	Normal	Normal	Normal	Normal	Normal	Normal	Normal	Normal	Normal	Normal	Normal	Normal	Normal
No																																										78	contig_1_alt_1012002_1013122	Normal	Normal	Normal	AMP	AMP	AMP
No	3	contig_1_1071124_1073111	Normal	Normal	Normal	AMP	Normal	AMP	Normal	Normal	Normal	Normal	Normal	Normal	Normal	Normal	Normal	Normal	Normal	Normal	Normal	Normal	Normal	Normal	Normal	Normal	Normal	Normal	Normal	Normal	Normal	Normal	Normal	Normal	Normal	Normal	Normal	Normal	Normal	Normal	Normal
No																																										79	contig_1_alt_1330143_1337163	Normal	AMP	Normal	Normal	Normal	AMP
No																																										80	contig_1_alt_1450014_1450095	Normal	Normal	Normal	Normal	Normal	AMP
No																																										81	contig_2_alt_1292039_1330085	Normal	AMP	Normal	AMP	Normal	Normal
No																																										82	contig_3_alt_345097_345166	Normal	Normal	Normal	Normal	Normal	Normal
No	4	contig_4_926024_926177	Normal	Normal	Normal	Normal	Normal	Normal	AMP	AMP	Normal	Normal	Normal	Normal	Normal	Normal	Normal	Normal	Normal	Normal	Normal	Normal	Normal	Normal	Normal	Normal	Normal	Normal	Normal	Normal	Normal	Normal	Normal	Normal	Normal	Normal	Normal	Normal	Normal	Normal	Normal
Yes	5	contig_5_81050_93059	Normal	Normal	Normal	Normal	AMP	Normal	Normal	Normal	AMP	Normal	Normal	Normal	Normal	Normal	Normal	Normal	Normal	Normal	Normal	Normal	Normal	Normal	Normal	Normal	Normal	Normal	Normal	Normal	Normal	Normal	Normal	Normal	Normal	Normal	Normal	Normal	Normal	Normal	Normal	83	contig_5_alt_81050_97066	Normal	Normal	Normal	Normal	AMP	Normal
No	6	contig_5_948034_950146	Normal	AMP	Normal	Normal	AMP	Normal	Normal	AMP	AMP	Normal	Normal	Normal	Normal	Normal	Normal	Normal	Normal	Normal	Normal	Normal	Normal	Normal	Normal	Normal	Normal	Normal	Normal	Normal	Normal	Normal	Normal	Normal	Normal	Normal	Normal	Normal	Normal	Normal	Normal
No																																										84	contig_6_alt_71031_71042	Normal	Normal	Normal	Normal	Normal	AMP
No																																										85	contig_8_alt_127080_163167	Normal	Normal	Normal	Normal	Normal	Normal
No	7	contig_8_288004_348105	Normal	AMP	Normal	AMP	Normal	Normal	Normal	Normal	Normal	Normal	Normal	Normal	Normal	Normal	Normal	Normal	Normal	Normal	Normal	Normal	Normal	Normal	Normal	Normal	Normal	Normal	Normal	Normal	Normal	Normal	Normal	Normal	Normal	Normal	Normal	Normal	Normal	Normal	Normal
No	8	contig_8_352013_365128	Normal	AMP	Normal	AMP	Normal	Normal	Normal	Normal	Normal	Normal	Normal	Normal	Normal	Normal	Normal	Normal	Normal	Normal	Normal	Normal	Normal	Normal	Normal	Normal	Normal	Normal	Normal	Normal	Normal	Normal	Normal	Normal	Normal	Normal	Normal	Normal	Normal	Normal	Normal
No	9	contig_8_471121_471126	Normal	Normal	Normal	Normal	Normal	AMP	Normal	Normal	Normal	AMP	Normal	Normal	Normal	Normal	Normal	Normal	Normal	Normal	Normal	Normal	Normal	Normal	Normal	Normal	Normal	Normal	Normal	Normal	Normal	Normal	Normal	Normal	Normal	Normal	Normal	Normal	Normal	Normal	Normal
No																																										86	contig_9_alt_34155_39145	Normal	AMP	AMP	Normal	AMP	Normal
No																																										87	contig_9_alt_221071_227154	Normal	Normal	Normal	Normal	Normal	AMP
No	10	contig_9_286073_286155	Normal	Normal	Normal	Normal	Normal	Normal	Normal	Normal	Normal	Normal	AMP	AMP	Normal	Normal	Normal	Normal	Normal	Normal	Normal	Normal	Normal	Normal	Normal	Normal	Normal	Normal	Normal	Normal	Normal	Normal	Normal	Normal	Normal	Normal	Normal	Normal	Normal	Normal	Normal
No	11	contig_9_695046_698126	Normal	Normal	Normal	AMP	Normal	AMP	Normal	Normal	Normal	Normal	Normal	Normal	Normal	Normal	Normal	Normal	Normal	Normal	Normal	Normal	Normal	Normal	Normal	Normal	Normal	Normal	Normal	Normal	Normal	Normal	Normal	Normal	Normal	Normal	Normal	Normal	Normal	Normal	Normal
No																																										88	contig_9_alt_753053_790131	Normal	Normal	Normal	Normal	AMP	Normal
No	12	contig_9_945016_1032136	Normal	Normal	Normal	AMP	AMP	AMP	Normal	Normal	AMP	Normal	Normal	Normal	AMP	Normal	Normal	Normal	Normal	Normal	Normal	Normal	Normal	Normal	Normal	Normal	Normal	Normal	Normal	Normal	Normal	Normal	Normal	Normal	Normal	Normal	Normal	Normal	Normal	Normal	Normal
No	13	contig_10_85061_121038	Normal	AMP	AMP	Normal	Normal	Normal	Normal	Normal	Normal	Normal	Normal	Normal	Normal	Normal	Normal	Normal	Normal	Normal	Normal	Normal	Normal	Normal	Normal	Normal	Normal	Normal	Normal	Normal	Normal	Normal	Normal	Normal	Normal	Normal	Normal	Normal	Normal	Normal	Normal
No																																										89	contig_10_alt_251130_295088	AMP	AMP	Normal	AMP	Normal	AMP
No	14	contig_10_301140_337079	AMP	Normal	AMP	Normal	Normal	Normal	Normal	Normal	Normal	Normal	Normal	Normal	Normal	Normal	Normal	Normal	Normal	Normal	Normal	Normal	Normal	Normal	Normal	Normal	Normal	Normal	Normal	Normal	Normal	Normal	Normal	Normal	Normal	Normal	Normal	Normal	Normal	Normal	Normal
No																																										90	contig_10_alt_366005_369156	Normal	Normal	Normal	AMP	Normal	AMP
No																																										91	contig_10_alt_371171_396171	AMP	AMP	AMP	Normal	Normal	Normal
Yes	15	contig_10_683027_689061	Normal	AMP	AMP	Normal	Normal	Normal	Normal	Normal	Normal	Normal	Normal	Normal	Normal	Normal	Normal	Normal	Normal	Normal	Normal	Normal	Normal	Normal	Normal	Normal	Normal	Normal	Normal	Normal	Normal	Normal	Normal	Normal	Normal	Normal	Normal	Normal	Normal	Normal	Normal	92	contig_10_alt_413014_959021	AMP	AMP	AMP	Normal	Normal	Normal
Yes	16	contig_10_722112_739006	AMP	AMP	Normal	Normal	Normal	Normal	Normal	Normal	Normal	Normal	Normal	Normal	Normal	Normal	Normal	Normal	Normal	Normal	Normal	Normal	Normal	Normal	Normal	Normal	Normal	Normal	Normal	Normal	Normal	Normal	Normal	Normal	Normal	Normal	Normal	Normal	Normal	Normal	Normal	92	contig_10_alt_413014_959021	AMP	AMP	AMP	Normal	Normal	Normal
Yes	17	contig_10_828014_829065	AMP	AMP	Normal	Normal	Normal	Normal	Normal	Normal	Normal	Normal	Normal	Normal	Normal	Normal	Normal	Normal	Normal	Normal	Normal	Normal	Normal	Normal	Normal	Normal	Normal	Normal	Normal	Normal	Normal	Normal	Normal	Normal	Normal	Normal	Normal	Normal	Normal	Normal	Normal	92	contig_10_alt_413014_959021	AMP	AMP	AMP	Normal	Normal	Normal
No																																										93	contig_11_alt_961004_961162	Normal	Normal	Normal	Normal	Normal	AMP
No																																										94	contig_12_alt_471033_472087	Normal	Normal	Normal	Normal	AMP	AMP
No																																										95	contig_13_alt_304005_304033	Normal	Normal	Normal	Normal	Normal	AMP
No	18	contig_13_363062_364149	Normal	Normal	Normal	AMP	AMP	Normal	Normal	Normal	Normal	Normal	Normal	Normal	Normal	AMP	Normal	Normal	Normal	Normal	Normal	Normal	Normal	Normal	Normal	Normal	Normal	Normal	Normal	Normal	Normal	Normal	Normal	Normal	Normal	Normal	Normal	Normal	Normal	Normal	Normal
No																																										96	contig_14_alt_376020_377026	Normal	Normal	Normal	Normal	Normal	Normal
No	19	contig_15_97139_178142	Normal	AMP	Normal	Normal	Normal	Normal	Normal	Normal	AMP	Normal	Normal	Normal	Normal	Normal	Normal	Normal	Normal	Normal	Normal	Normal	Normal	Normal	Normal	Normal	Normal	Normal	Normal	Normal	Normal	Normal	Normal	Normal	Normal	Normal	Normal	Normal	Normal	Normal	Normal
No	20	contig_15_182006_223144	Normal	AMP	Normal	Normal	Normal	Normal	Normal	Normal	AMP	Normal	Normal	Normal	Normal	Normal	Normal	Normal	Normal	Normal	Normal	Normal	Normal	Normal	Normal	Normal	Normal	Normal	Normal	Normal	Normal	Normal	Normal	Normal	Normal	Normal	Normal	Normal	Normal	Normal	Normal
Yes	21	contig_15_233079_336080	Normal	AMP	Normal	Normal	Normal	Normal	Normal	Normal	AMP	Normal	Normal	Normal	Normal	Normal	Normal	Normal	Normal	Normal	Normal	Normal	Normal	Normal	Normal	Normal	Normal	Normal	Normal	Normal	Normal	Normal	Normal	Normal	Normal	Normal	Normal	Normal	Normal	Normal	Normal	97	contig_15_alt_333076_842008	AMP	AMP	Normal	AMP	Normal	Normal
No	22	contig_17_95115_388164	Normal	Normal	Normal	AMP	AMP	Normal	Normal	AMP	AMP	Normal	Normal	Normal	Normal	Normal	AMP	Normal	Normal	Normal	Normal	Normal	Normal	Normal	Normal	Normal	Normal	Normal	Normal	Normal	Normal	Normal	Normal	Normal	Normal	Normal	Normal	Normal	Normal	Normal	Normal
No	23	contig_17_395112_824117	Normal	Normal	Normal	Normal	AMP	Normal	Normal	Normal	AMP	Normal	Normal	Normal	Normal	Normal	Normal	Normal	Normal	Normal	Normal	Normal	Normal	Normal	Normal	Normal	Normal	Normal	Normal	Normal	Normal	Normal	Normal	Normal	Normal	Normal	Normal	Normal	Normal	Normal	Normal
No																																										98	contig_18_alt_615599_616053	Normal	Normal	Normal	Normal	Normal	Normal
No	24	contig_18_688071_729160	Normal	Normal	Normal	Normal	Normal	Normal	AMP	AMP	Normal	Normal	Normal	Normal	Normal	AMP	AMP	Normal	Normal	Normal	Normal	Normal	Normal	Normal	Normal	Normal	Normal	Normal	Normal	Normal	Normal	Normal	Normal	Normal	Normal	Normal	Normal	Normal	Normal	Normal	Normal
No	25	contig_18_737170_822120	Normal	Normal	Normal	Normal	AMP	Normal	Normal	Normal	AMP	Normal	Normal	Normal	Normal	Normal	Normal	Normal	Normal	Normal	Normal	Normal	Normal	Normal	Normal	Normal	Normal	Normal	Normal	Normal	Normal	Normal	Normal	Normal	Normal	Normal	Normal	Normal	Normal	Normal	Normal
No	26	contig_18_826064_877158	Normal	Normal	Normal	Normal	AMP	Normal	Normal	Normal	AMP	Normal	Normal	Normal	Normal	Normal	Normal	Normal	Normal	Normal	Normal	Normal	Normal	Normal	Normal	Normal	Normal	Normal	Normal	Normal	Normal	Normal	Normal	Normal	Normal	Normal	Normal	Normal	Normal	Normal	Normal
No																																										99	contig_19_alt_297075_347177	Normal	Normal	Normal	Normal	AMP	Normal
No																																										100	contig_20_alt_459018_853018	Normal	AMP	Normal	Normal	Normal	Normal
No	27	contig_22_67010_67176	AMP	AMP	Normal	Normal	Normal	Normal	Normal	Normal	Normal	Normal	Normal	Normal	Normal	Normal	Normal	Normal	Normal	Normal	Normal	Normal	Normal	Normal	Normal	Normal	Normal	Normal	Normal	Normal	Normal	Normal	Normal	Normal	Normal	Normal	Normal	Normal	Normal	Normal	Normal
No	28	contig_22_435043_437039	Normal	Normal	Normal	AMP	AMP	Normal	Normal	AMP	Normal	Normal	Normal	Normal	Normal	Normal	Normal	Normal	Normal	Normal	Normal	Normal	Normal	Normal	Normal	Normal	Normal	Normal	Normal	Normal	Normal	Normal	Normal	Normal	Normal	Normal	Normal	Normal	Normal	Normal	Normal
No	29	contig_22_797026_810034	Normal	Normal	Normal	Normal	AMP	Normal	Normal	AMP	Normal	Normal	Normal	Normal	Normal	Normal	Normal	Normal	Normal	Normal	Normal	Normal	Normal	Normal	Normal	Normal	Normal	Normal	Normal	Normal	Normal	Normal	Normal	Normal	Normal	Normal	Normal	Normal	Normal	Normal	Normal
No																																										101	contig_24_alt_44_802167	Normal	Normal	Normal	AMP	AMP	AMP
No																																										102	contig_26_alt_86011_86176	Normal	AMP	Normal	AMP	Normal	AMP
No																																										103	contig_26_alt_195065_196146	Normal	Normal	Normal	Normal	Normal	AMP
No																																										104	contig_27_alt_3066_157169	Normal	Normal	Normal	Normal	AMP	Normal
No																																										105	contig_27_alt_178586_179114	Normal	Normal	Normal	Normal	Normal	BND
No																																										106	contig_27_alt_734036_748151	Normal	Normal	Normal	Normal	Normal	AMP
No																																										107	contig_28_alt_543074_543173	Normal	Normal	Normal	AMP	Normal	AMP
No	30	contig_28_594003_729154	Normal	Normal	Normal	Normal	AMP	Normal	Normal	Normal	AMP	Normal	Normal	Normal	Normal	Normal	Normal	Normal	Normal	Normal	Normal	Normal	Normal	Normal	Normal	Normal	Normal	Normal	Normal	Normal	Normal	Normal	Normal	Normal	Normal	Normal	Normal	Normal	Normal	Normal	Normal
No																																										108	contig_29_alt_24007_24174	AMP	AMP	AMP	Normal	AMP	AMP
No																																										109	contig_30_alt_2055_94090	Normal	Normal	Normal	Normal	AMP	Normal
No																																										110	contig_30_alt_621131_687143	Normal	Normal	Normal	Normal	AMP	Normal
No	31	contig_32_484130_486090	Normal	Normal	Normal	AMP	AMP	Normal	Normal	Normal	Normal	Normal	Normal	Normal	AMP	Normal	Normal	Normal	Normal	Normal	Normal	Normal	Normal	Normal	Normal	Normal	Normal	Normal	Normal	Normal	Normal	Normal	Normal	Normal	Normal	Normal	Normal	Normal	Normal	Normal	Normal
No	32	contig_37_40074_43102	Normal	Normal	Normal	AMP	Normal	Normal	Normal	AMP	Normal	Normal	Normal	Normal	Normal	AMP	Normal	Normal	Normal	Normal	Normal	Normal	Normal	Normal	Normal	Normal	Normal	Normal	Normal	Normal	Normal	Normal	Normal	Normal	Normal	Normal	Normal	Normal	Normal	Normal	Normal
No																																										111	contig_38_alt_69_590051	Normal	Normal	Normal	Normal	AMP	Normal
No	33	contig_39_348008_348165	AMP	Normal	AMP	Normal	AMP	Normal	Normal	Normal	Normal	Normal	Normal	Normal	Normal	Normal	Normal	AMP	AMP	Normal	Normal	Normal	Normal	Normal	Normal	Normal	Normal	Normal	Normal	Normal	Normal	Normal	Normal	Normal	Normal	Normal	Normal	Normal	Normal	Normal	Normal
No																																										112	contig_41_alt_32014_47145	Normal	Normal	Normal	AMP	Normal	Normal
No	34	contig_43_14086_115070	Normal	AMP	AMP	Normal	Normal	Normal	Normal	Normal	DEL	Normal	Normal	Normal	Normal	Normal	Normal	Normal	Normal	Normal	Normal	Normal	Normal	Normal	Normal	Normal	Normal	Normal	Normal	Normal	Normal	Normal	Normal	Normal	Normal	Normal	Normal	Normal	Normal	Normal	Normal
No	35	contig_43_116652_117179	Normal	Normal	Normal	BND	Normal	BND	Normal	BND	Normal	Normal	Normal	Normal	Normal	Normal	Normal	Normal	Normal	BND	Normal	Normal	Normal	Normal	Normal	Normal	Normal	Normal	Normal	Normal	Normal	Normal	Normal	Normal	Normal	Normal	Normal	Normal	Normal	Normal	Normal
No																																										113	contig_43_alt_14086_186108	Normal	AMP	AMP	Normal	Normal	Normal
No																																										114	contig_43_alt_192034_272118	Normal	AMP	AMP	Normal	Normal	Normal
No																																										115	contig_44_alt_12113_14131	Normal	Normal	Normal	AMP	Normal	Normal
No	36	contig_44_101058_141169	AMP	Normal	AMP	Normal	Normal	Normal	Normal	Normal	Normal	Normal	Normal	Normal	Normal	Normal	Normal	Normal	Normal	Normal	Normal	Normal	Normal	Normal	Normal	Normal	Normal	Normal	Normal	Normal	Normal	Normal	Normal	Normal	Normal	Normal	Normal	Normal	Normal	Normal	Normal
No	37	contig_44_316022_316106	Normal	Normal	AMP	Normal	Normal	Normal	Normal	Normal	Normal	Normal	Normal	Normal	AMP	Normal	Normal	Normal	Normal	Normal	Normal	Normal	Normal	Normal	Normal	Normal	Normal	Normal	Normal	Normal	Normal	Normal	Normal	Normal	Normal	Normal	Normal	Normal	Normal	Normal	Normal
No	38	contig_44_382090_382165	Normal	AMP	Normal	AMP	Normal	AMP	Normal	Normal	Normal	AMP	Normal	Normal	Normal	Normal	AMP	Normal	Normal	Normal	Normal	Normal	Normal	Normal	Normal	Normal	Normal	Normal	Normal	Normal	Normal	Normal	Normal	Normal	Normal	Normal	Normal	Normal	Normal	Normal	Normal
No																																										116	contig_44_alt_382127_466101	AMP	Normal	AMP	Normal	Normal	Normal
No	39	contig_44_457049_466101	AMP	Normal	AMP	Normal	Normal	Normal	Normal	Normal	Normal	Normal	Normal	Normal	Normal	Normal	Normal	Normal	Normal	Normal	Normal	Normal	Normal	Normal	Normal	Normal	Normal	Normal	Normal	Normal	Normal	Normal	Normal	Normal	Normal	Normal	Normal	Normal	Normal	Normal	Normal
No	40	contig_46_217295_217841	Normal	Normal	Normal	Normal	Normal	Normal	Normal	Normal	Normal	BND	Normal	Normal	Normal	BND	Normal	Normal	Normal	Normal	Normal	Normal	Normal	Normal	Normal	Normal	Normal	Normal	Normal	Normal	Normal	Normal	Normal	Normal	Normal	Normal	Normal	Normal	Normal	Normal	Normal
No																																										117	contig_46_alt_264051_264104	AMP	Normal	AMP	AMP	AMP	AMP
No	41	contig_48_296146_419096	Normal	Normal	Normal	Normal	AMP	Normal	AMP	Normal	Normal	Normal	Normal	Normal	Normal	Normal	Normal	Normal	Normal	Normal	Normal	Normal	Normal	Normal	Normal	Normal	Normal	Normal	Normal	Normal	Normal	Normal	Normal	Normal	Normal	Normal	Normal	Normal	Normal	Normal	Normal
No	42	contig_49_373052_373151	Normal	Normal	Normal	Normal	Normal	AMP	AMP	Normal	Normal	Normal	Normal	Normal	Normal	Normal	AMP	Normal	Normal	Normal	AMP	Normal	Normal	Normal	Normal	Normal	Normal	Normal	Normal	Normal	Normal	Normal	Normal	Normal	Normal	Normal	Normal	Normal	Normal	Normal	Normal
No	43	contig_50_1031_9155	AMP	AMP	Normal	AMP	Normal	Normal	Normal	Normal	Normal	Normal	Normal	Normal	AMP	Normal	Normal	AMP	Normal	Normal	Normal	Normal	Normal	Normal	Normal	Normal	Normal	Normal	Normal	Normal	Normal	Normal	Normal	Normal	Normal	Normal	Normal	Normal	Normal	Normal	Normal
No	44	contig_50_12006_140057	Normal	Normal	Normal	Normal	AMP	Normal	Normal	Normal	Normal	Normal	Normal	Normal	AMP	Normal	Normal	Normal	Normal	Normal	Normal	Normal	Normal	Normal	Normal	Normal	Normal	Normal	Normal	Normal	Normal	Normal	Normal	Normal	Normal	Normal	Normal	Normal	Normal	Normal	Normal
No																																										118	contig_50_alt_1031_451126	Normal	Normal	Normal	AMP	AMP	Normal
No																																										119	contig_51_alt_22033_22101	Normal	Normal	Normal	Normal	Normal	Normal
No	45	contig_52_1169_30106	AMP	AMP	AMP	Normal	Normal	Normal	Normal	Normal	Normal	Normal	Normal	Normal	Normal	Normal	Normal	Normal	Normal	Normal	Normal	Normal	Normal	Normal	Normal	Normal	Normal	Normal	Normal	Normal	Normal	Normal	Normal	Normal	Normal	Normal	Normal	Normal	Normal	Normal	Normal
No	46	contig_52_37098_50096	AMP	AMP	AMP	Normal	Normal	Normal	Normal	Normal	Normal	Normal	Normal	Normal	Normal	Normal	Normal	Normal	Normal	Normal	Normal	Normal	Normal	Normal	Normal	Normal	Normal	Normal	Normal	Normal	Normal	Normal	Normal	Normal	Normal	Normal	Normal	Normal	Normal	Normal	Normal
Yes	47	contig_52_64174_155138	AMP	AMP	AMP	Normal	Normal	Normal	Normal	Normal	Normal	Normal	Normal	Normal	Normal	Normal	Normal	Normal	Normal	Normal	Normal	Normal	Normal	Normal	Normal	Normal	Normal	Normal	Normal	Normal	Normal	Normal	Normal	Normal	Normal	Normal	Normal	Normal	Normal	Normal	Normal	120	contig_52_alt_64007_155138	AMP	AMP	AMP	Normal	Normal	Normal
No	48	contig_53_29631_30176	Normal	Normal	Normal	Normal	Normal	Normal	Normal	BND	Normal	Normal	Normal	Normal	Normal	BND	BND	Normal	Normal	Normal	Normal	Normal	Normal	Normal	Normal	Normal	Normal	Normal	Normal	Normal	Normal	Normal	Normal	Normal	Normal	Normal	Normal	Normal	Normal	Normal	Normal
No																																										121	contig_53_alt_122012_122175	Normal	Normal	Normal	Normal	Normal	Normal
No	49	contig_54_236062_246163	Normal	Normal	Normal	Normal	AMP	Normal	Normal	Normal	AMP	Normal	Normal	Normal	Normal	Normal	Normal	Normal	Normal	Normal	Normal	Normal	Normal	Normal	Normal	Normal	Normal	Normal	Normal	Normal	Normal	Normal	Normal	Normal	Normal	Normal	Normal	Normal	Normal	Normal	Normal
No																																										122	contig_55_alt_134075_134167	Normal	AMP	Normal	Normal	Normal	Normal
No	50	contig_57_42019_42156	Normal	Normal	Normal	Normal	Normal	Normal	Normal	Normal	Normal	AMP	Normal	Normal	Normal	Normal	Normal	Normal	Normal	AMP	Normal	Normal	Normal	Normal	Normal	Normal	Normal	Normal	Normal	Normal	Normal	Normal	Normal	Normal	Normal	Normal	Normal	Normal	Normal	Normal	Normal
No	51	contig_58_255046_255132	Normal	Normal	Normal	AMP	Normal	AMP	AMP	AMP	Normal	Normal	Normal	Normal	Normal	Normal	Normal	Normal	Normal	Normal	Normal	Normal	Normal	Normal	Normal	Normal	Normal	Normal	Normal	Normal	Normal	Normal	Normal	Normal	Normal	Normal	Normal	Normal	Normal	Normal	Normal
No																																										123	contig_58_alt_318006_347135	Normal	Normal	Normal	Normal	Normal	AMP
No																																										124	contig_60_alt_3069_352110	Normal	Normal	Normal	Normal	AMP	Normal
No																																										125	contig_62_alt_146006_298169	Normal	Normal	Normal	AMP	Normal	Normal
No																																										126	contig_66_alt_13102_169158	Normal	Normal	Normal	Normal	AMP	Normal
No	52	contig_66_220104_245147	AMP	AMP	AMP	Normal	Normal	Normal	Normal	Normal	AMP	Normal	Normal	Normal	Normal	Normal	Normal	Normal	Normal	Normal	Normal	Normal	Normal	Normal	Normal	Normal	Normal	Normal	Normal	Normal	Normal	Normal	Normal	Normal	Normal	Normal	Normal	Normal	Normal	Normal	Normal
No	53	contig_67_182036_236149	Normal	Normal	Normal	AMP	AMP	Normal	Normal	Normal	Normal	Normal	Normal	Normal	Normal	Normal	Normal	Normal	Normal	Normal	Normal	Normal	Normal	Normal	Normal	Normal	Normal	Normal	Normal	Normal	Normal	Normal	Normal	Normal	Normal	Normal	Normal	Normal	Normal	Normal	Normal
No	54	contig_69_24015_24103	Normal	Normal	Normal	AMP	Normal	Normal	Normal	AMP	Normal	AMP	Normal	Normal	Normal	Normal	Normal	Normal	Normal	AMP	Normal	Normal	Normal	Normal	Normal	Normal	Normal	Normal	Normal	Normal	Normal	Normal	Normal	Normal	Normal	Normal	Normal	Normal	Normal	Normal	Normal
No	55	contig_69_159066_164170	Normal	Normal	Normal	AMP	Normal	Normal	Normal	Normal	Normal	Normal	AMP	Normal	Normal	Normal	Normal	Normal	Normal	Normal	Normal	Normal	Normal	Normal	Normal	Normal	Normal	Normal	Normal	Normal	Normal	Normal	Normal	Normal	Normal	Normal	Normal	Normal	Normal	Normal	Normal
Yes	56	contig_71_6075_53012	AMP	AMP	AMP	Normal	Normal	Normal	Normal	Normal	Normal	Normal	Normal	Normal	Normal	Normal	Normal	Normal	Normal	Normal	Normal	Normal	Normal	Normal	Normal	Normal	Normal	Normal	Normal	Normal	Normal	Normal	Normal	Normal	Normal	Normal	Normal	Normal	Normal	Normal	Normal	127	contig_71_alt_6075_8108	AMP	AMP	Normal	Normal	Normal	Normal
Yes	57	contig_71_77090_178087	AMP	AMP	AMP	Normal	Normal	Normal	Normal	Normal	Normal	Normal	Normal	Normal	Normal	Normal	Normal	Normal	Normal	Normal	Normal	Normal	Normal	Normal	Normal	Normal	Normal	Normal	Normal	Normal	Normal	Normal	Normal	Normal	Normal	Normal	Normal	Normal	Normal	Normal	Normal	128	contig_71_alt_80049_141166	AMP	AMP	AMP	Normal	Normal	Normal
Yes	58	contig_71_182140_189101	AMP	Normal	AMP	Normal	Normal	Normal	Normal	Normal	Normal	Normal	Normal	Normal	Normal	Normal	Normal	Normal	Normal	Normal	Normal	Normal	Normal	Normal	Normal	Normal	Normal	Normal	Normal	Normal	Normal	Normal	Normal	Normal	Normal	Normal	Normal	Normal	Normal	Normal	Normal	129	contig_71_alt_185057_189101	Normal	AMP	AMP	Normal	Normal	Normal
No	59	contig_71_199026_216158	AMP	AMP	AMP	Normal	Normal	Normal	Normal	Normal	Normal	Normal	Normal	Normal	Normal	Normal	Normal	Normal	Normal	Normal	Normal	Normal	Normal	Normal	Normal	Normal	Normal	Normal	Normal	Normal	Normal	Normal	Normal	Normal	Normal	Normal	Normal	Normal	Normal	Normal	Normal
Yes	60	contig_74_147088_149087	AMP	Normal	Normal	AMP	DEL	AMP	Normal	Normal	Normal	Normal	Normal	Normal	Normal	Normal	Normal	Normal	Normal	Normal	Normal	Normal	Normal	Normal	Normal	Normal	Normal	Normal	Normal	Normal	Normal	Normal	Normal	Normal	Normal	Normal	Normal	Normal	Normal	Normal	Normal	130	contig_74_alt_91020_148058	Normal	Normal	Normal	AMP	AMP	Normal
No																																										131	contig_75_alt_21779_22313	Normal	Normal	Normal	Normal	Normal	BND
No																																										132	contig_76_alt_80092_218077	Normal	Normal	Normal	Normal	AMP	Normal
No																																										133	contig_78_alt_150486_151053	Normal	Normal	Normal	BND	Normal	BND
No	61	contig_79_10_187165	Normal	Normal	Normal	Normal	AMP	Normal	Normal	Normal	AMP	Normal	Normal	Normal	Normal	Normal	Normal	Normal	Normal	Normal	Normal	Normal	Normal	Normal	Normal	Normal	Normal	Normal	Normal	Normal	Normal	Normal	Normal	Normal	Normal	Normal	Normal	Normal	Normal	Normal	Normal
No																																										134	contig_83_alt_141286_141828	Normal	Normal	Normal	BND	Normal	Normal
No	62	contig_85_38045_152030	Normal	Normal	Normal	Normal	AMP	Normal	Normal	Normal	AMP	Normal	Normal	Normal	Normal	Normal	Normal	Normal	Normal	Normal	Normal	Normal	Normal	Normal	Normal	Normal	Normal	Normal	Normal	Normal	Normal	Normal	Normal	Normal	Normal	Normal	Normal	Normal	Normal	Normal	Normal
No																																										135	contig_87_alt_77082_111112	Normal	Normal	Normal	AMP	AMP	Normal
No	63	contig_98_9165_105154	Normal	AMP	Normal	Normal	Normal	Normal	Normal	Normal	Normal	AMP	Normal	Normal	Normal	Normal	Normal	Normal	Normal	Normal	Normal	Normal	Normal	Normal	Normal	Normal	Normal	Normal	Normal	Normal	Normal	Normal	Normal	Normal	Normal	Normal	Normal	Normal	Normal	Normal	Normal
No	64	contig_99_23019_82162	Normal	Normal	Normal	Normal	AMP	Normal	Normal	Normal	AMP	Normal	Normal	Normal	Normal	Normal	Normal	Normal	Normal	Normal	Normal	Normal	Normal	Normal	Normal	Normal	Normal	Normal	Normal	Normal	Normal	Normal	Normal	Normal	Normal	Normal	Normal	Normal	Normal	Normal	Normal
No																																										136	contig_99_alt_107058_107086	Normal	Normal	AMP	Normal	AMP	Normal
No	65	contig_100_4025_107100	Normal	Normal	Normal	AMP	AMP	Normal	Normal	Normal	AMP	Normal	Normal	Normal	AMP	Normal	Normal	Normal	Normal	Normal	Normal	Normal	Normal	Normal	Normal	Normal	Normal	Normal	Normal	Normal	Normal	Normal	Normal	Normal	Normal	Normal	Normal	Normal	Normal	Normal	Normal
No	66	contig_101_60035_123105	Normal	Normal	Normal	Normal	AMP	Normal	Normal	Normal	AMP	Normal	Normal	Normal	Normal	Normal	Normal	Normal	Normal	Normal	Normal	Normal	Normal	Normal	Normal	Normal	Normal	Normal	Normal	Normal	Normal	Normal	Normal	Normal	Normal	Normal	Normal	Normal	Normal	Normal	Normal
No																																										137	contig_103_alt_12082_13168	Normal	Normal	Normal	AMP	Normal	Normal
No	67	contig_104_29056_111165	Normal	Normal	Normal	AMP	AMP	Normal	Normal	Normal	Normal	Normal	Normal	Normal	AMP	Normal	Normal	Normal	Normal	Normal	Normal	Normal	Normal	Normal	Normal	Normal	Normal	Normal	Normal	Normal	Normal	Normal	Normal	Normal	Normal	Normal	Normal	Normal	Normal	Normal	Normal
No																																										138	contig_106_alt_15116_82064	Normal	AMP	Normal	Normal	AMP	Normal
No																																										139	contig_110_alt_29089_87026	AMP	AMP	AMP	Normal	Normal	Normal
No	68	contig_110_29089_96132	AMP	AMP	AMP	Normal	Normal	Normal	Normal	Normal	Normal	Normal	Normal	Normal	Normal	Normal	Normal	Normal	Normal	Normal	Normal	Normal	Normal	Normal	Normal	Normal	Normal	Normal	Normal	Normal	Normal	Normal	Normal	Normal	Normal	Normal	Normal	Normal	Normal	Normal	Normal
No	69	contig_112_38049_90091	AMP	AMP	AMP	Normal	Normal	Normal	Normal	Normal	AMP	Normal	Normal	Normal	Normal	Normal	Normal	Normal	Normal	Normal	Normal	Normal	Normal	Normal	Normal	Normal	Normal	Normal	Normal	Normal	Normal	Normal	Normal	Normal	Normal	Normal	Normal	Normal	Normal	Normal	Normal
Yes	70	contig_116_23003_103127	Normal	Normal	Normal	AMP	AMP	Normal	Normal	Normal	AMP	Normal	Normal	Normal	AMP	Normal	Normal	Normal	Normal	Normal	Normal	Normal	Normal	Normal	Normal	Normal	Normal	Normal	Normal	Normal	Normal	Normal	Normal	Normal	Normal	Normal	Normal	Normal	Normal	Normal	Normal	140	contig_116_alt_23003_40165	Normal	Normal	Normal	Normal	AMP	Normal
No																																										141	contig_117_alt_12030_12117	Normal	Normal	Normal	AMP	Normal	AMP
No																																										142	contig_120_alt_4054_5087	Normal	Normal	Normal	AMP	Normal	DEL
No	71	contig_120_82041_84117	Normal	Normal	Normal	AMP	AMP	Normal	Normal	AMP	Normal	Normal	Normal	Normal	Normal	Normal	Normal	Normal	Normal	Normal	Normal	Normal	Normal	Normal	Normal	Normal	Normal	Normal	Normal	Normal	Normal	Normal	Normal	Normal	Normal	Normal	Normal	Normal	Normal	Normal	Normal
No																																										143	contig_120_alt_82005_87073	Normal	AMP	Normal	Normal	Normal	Normal
No																																										144	contig_121_alt_28047_78129	Normal	Normal	Normal	Normal	AMP	Normal
No																																										145	contig_122_alt_30037_78103	AMP	AMP	AMP	Normal	Normal	Normal
No	72	contig_123_107_61034	Normal	Normal	Normal	Normal	AMP	Normal	Normal	Normal	AMP	Normal	Normal	Normal	Normal	Normal	Normal	Normal	Normal	Normal	Normal	Normal	Normal	Normal	Normal	Normal	Normal	Normal	Normal	Normal	Normal	Normal	Normal	Normal	Normal	Normal	Normal	Normal	Normal	Normal	Normal
No																																										146	contig_124_alt_2098_85145	Normal	Normal	Normal	Normal	AMP	Normal
No	73	contig_125_79110_80068	AMP	Normal	Normal	Normal	AMP	Normal	Normal	Normal	Normal	Normal	Normal	Normal	Normal	Normal	Normal	AMP	Normal	Normal	Normal	Normal	Normal	Normal	Normal	Normal	Normal	Normal	Normal	Normal	Normal	Normal	Normal	Normal	Normal	Normal	Normal	Normal	Normal	Normal	Normal
No																																										147	contig_131_alt_10497_11030	Normal	Normal	Normal	Normal	Normal	BND
Yes	74	contig_134_1073_2115	Normal	Normal	Normal	AMP	Normal	AMP	Normal	Normal	Normal	Normal	Normal	Normal	Normal	Normal	Normal	Normal	Normal	Normal	Normal	Normal	Normal	Normal	Normal	Normal	Normal	Normal	Normal	Normal	Normal	Normal	Normal	Normal	Normal	Normal	Normal	Normal	Normal	Normal	Normal	148	contig_134_alt_1073_56043	AMP	AMP	AMP	AMP	Normal	Normal
No	75	contig_138_23041_54164	Normal	Normal	Normal	Normal	AMP	Normal	Normal	Normal	AMP	Normal	Normal	Normal	Normal	Normal	Normal	Normal	Normal	Normal	Normal	Normal	Normal	Normal	Normal	Normal	Normal	Normal	Normal	Normal	Normal	Normal	Normal	Normal	Normal	Normal	Normal	Normal	Normal	Normal	Normal
No																																										149	contig_140_alt_23051_59176	Normal	Normal	Normal	Normal	Normal	AMP
No																																										150	contig_140_alt_63005_63158	AMP	Normal	Normal	Normal	Normal	Normal
No	76	contig_143_1067_39081	Normal	Normal	Normal	Normal	AMP	Normal	Normal	Normal	AMP	Normal	Normal	Normal	Normal	Normal	Normal	Normal	Normal	Normal	Normal	Normal	Normal	Normal	Normal	Normal	Normal	Normal	Normal	Normal	Normal	Normal	Normal	Normal	Normal	Normal	Normal	Normal	Normal	Normal	Normal
No																																										151	contig_152_alt_15600_16129	Normal	Normal	Normal	Normal	Normal	BND
No	77	contig_162_3050_39028	Normal	AMP	Normal	Normal	Normal	Normal	Normal	Normal	AMP	Normal	Normal	Normal	Normal	Normal	Normal	Normal	Normal	Normal	Normal	Normal	Normal	Normal	Normal	Normal	Normal	Normal	Normal	Normal	Normal	Normal	Normal	Normal	Normal	Normal	Normal	Normal	Normal	Normal	Normal
No																																										152	contig_166_alt_39980_40580	Normal	Normal	Normal	Normal	Normal	Normal
No																																										153	contig_179_alt_158_23175	Normal	AMP	Normal	Normal	Normal	Normal
No																																										154	contig_187_alt_5023_5169	Normal	Normal	Normal	Normal	AMP	Normal
No																																										155	contig_197_alt_7490_8052	Normal	Normal	Normal	BND	Normal	BND
No																																										156	contig_197_alt_25388_25863	Normal	Normal	Normal	BND	Normal	Normal
No																																										157	contig_234_alt_3005_4025	AMP	AMP	AMP	Normal	Normal	Normal
																																										158	contig_291_alt_2005_2148	AMP	AMP	AMP	Normal	Normal	Normal
[truncated: 34 more columns]

## Sheet: SVbothHaps
Overlapping Haplotypes	Svno.	SVs on Haplotype 1	Pr218	Pr472	Pr486	MR176	Pr455	Pr223	BS2014-584	BS96	Svno.	SVs on Haplotype 2	Pr218	Pr472	Pr486	MR176	Pr455	Pr223	BS2014-584	BS96
Yes	5	contig_5_81050_93059	Normal	Normal	Normal	Normal	AMP	Normal	AMP	Normal	83	contig_5_alt_81050_97066	Normal	Normal	Normal	Normal	AMP	Normal	AMP	Normal
Yes	15	contig_10_683027_689061	Normal	AMP	AMP	Normal	Normal	Normal	Normal	Normal	92	contig_10_alt_413014_959021	AMP	AMP	AMP	Normal	Normal	Normal	AMP	Normal
Yes	16	contig_10_722112_739006	AMP	AMP	Normal	Normal	Normal	Normal	Normal	Normal	92	contig_10_alt_413014_959021	AMP	AMP	AMP	Normal	Normal	Normal	AMP	Normal
Yes	17	contig_10_828014_829065	AMP	AMP	Normal	Normal	Normal	Normal	Normal	Normal	92	contig_10_alt_413014_959021	AMP	AMP	AMP	Normal	Normal	Normal	AMP	Normal
Yes	21	contig_15_233079_336080	Normal	AMP	Normal	Normal	Normal	Normal	AMP	Normal	97	contig_15_alt_333076_842008	AMP	AMP	Normal	AMP	Normal	Normal	AMP	Normal
Yes	47	contig_52_64174_155138	AMP	AMP	AMP	Normal	Normal	Normal	Normal	Normal	120	contig_52_alt_64007_155138	AMP	AMP	AMP	Normal	Normal	Normal	Normal	Normal
Yes	56	contig_71_6075_53012	AMP	AMP	AMP	Normal	Normal	Normal	Normal	Normal	127	contig_71_alt_6075_8108	AMP	AMP	Normal	Normal	Normal	Normal	Normal	Normal
Yes	57	contig_71_77090_178087	AMP	AMP	AMP	Normal	Normal	Normal	Normal	Normal	128	contig_71_alt_80049_141166	AMP	AMP	AMP	Normal	Normal	Normal	Normal	Normal
Yes	58	contig_71_182140_189101	AMP	Normal	AMP	Normal	Normal	Normal	Normal	Normal	129	contig_71_alt_185057_189101	Normal	AMP	AMP	Normal	Normal	Normal	Normal	Normal
Yes	60	contig_74_147088_149087	AMP	Normal	Normal	AMP	DEL	AMP	Normal	Normal	130	contig_74_alt_91020_148058	Normal	Normal	Normal	AMP	AMP	Normal	AMP	AMP
Yes	70	contig_116_23003_103127	Normal	Normal	Normal	AMP	AMP	Normal	AMP	AMP	140	contig_116_alt_23003_40165	Normal	Normal	Normal	Normal	AMP	Normal	AMP	Normal
Yes	74	contig_134_1073_2115	Normal	Normal	Normal	AMP	Normal	AMP	Normal	Normal	148	contig_134_alt_1073_56043	AMP	AMP	AMP	AMP	Normal	Normal	Normal	Normal
