# Supplementary material for: Asexual Evolution and Forest Conditions Drive Genetic Parallelism in Phytophthora ramorum
Source: Microorganisms. 2020 Jun 22;8(6):940. doi: 10.3390/microorganisms8060940 (PMC7357085; doi:10.3390/microorganisms8060940)
Supplement: Supplementary file 1 [file microorganisms-08-00940-s001.zip › Supplementary Data/SupplementaryFile_2_Obj2_GOerichment_sigSVsperbranch copy.xlsx]

## Sheet: OverBPsummary
GOBPID	Pvalue	OddsRatio	ExpCount	Count	Size	Term	Padjust
GO:0005975	8.17159e-10	2.6462	24.2526	58	1112	carbohydrate metabolic process	1.44637e-07
GO:0051704	2.75104e-06	5.45728	2.66081	13	122	multi-organism process	0.000176138
GO:0009405	4.21351e-06	6.35494	1.96289	11	90	pathogenesis	0.000176138
GO:0072348	4.97566e-06	8.19393	1.28678	9	59	sulfur compound transport	0.000176138
GO:0008272	4.97566e-06	8.19393	1.28678	9	59	sulfate transport	0.000176138
GO:0044419	8.78281e-06	5.83597	2.11556	11	97	interspecies interaction between organisms	0.000259093
GO:0019752	5.17568e-05	2.0687	20.5449	40	942	carboxylic acid metabolic process	0.00130871
GO:0043436	6.80683e-05	2.04048	20.8066	40	954	oxoacid metabolic process	0.00140031
GO:0006082	7.12023e-05	2.03585	20.8503	40	956	organic acid metabolic process	0.00140031
GO:0019363	0.000101914	4.02515	3.22786	12	148	pyridine nucleotide biosynthetic process	0.00163988
GO:0019359	0.000101914	4.02515	3.22786	12	148	nicotinamide nucleotide biosynthetic process	0.00163988
GO:0019362	0.00016788	3.80025	3.40234	12	156	pyridine nucleotide metabolic process	0.00201627
GO:0046496	0.00016788	3.80025	3.40234	12	156	nicotinamide nucleotide metabolic process	0.00201627
GO:0006298	0.0001851	6.61405	1.19954	7	55	mismatch repair	0.00201627
GO:0006733	0.000189162	3.74788	3.44596	12	158	oxidoreduction coenzyme metabolic process	0.00201627
GO:0016053	0.000210523	2.48533	9.35645	22	429	organic acid biosynthetic process	0.00201627
GO:0046394	0.000210523	2.48533	9.35645	22	429	carboxylic acid biosynthetic process	0.00201627
GO:0044283	0.000236038	2.23227	12.7588	27	585	small molecule biosynthetic process	0.00201627
GO:0042866	0.000284784	4.17396	2.59538	10	119	pyruvate biosynthetic process	0.00201627
GO:0046031	0.000284784	4.17396	2.59538	10	119	ADP metabolic process	0.00201627
GO:0009185	0.000284784	4.17396	2.59538	10	119	ribonucleoside diphosphate metabolic process	0.00201627
GO:0009179	0.000284784	4.17396	2.59538	10	119	purine ribonucleoside diphosphate metabolic process	0.00201627
GO:0009135	0.000284784	4.17396	2.59538	10	119	purine nucleoside diphosphate metabolic process	0.00201627
GO:0006757	0.000284784	4.17396	2.59538	10	119	ATP generation from ADP	0.00201627
GO:0006096	0.000284784	4.17396	2.59538	10	119	glycolytic process	0.00201627
GO:0006165	0.00032583	4.09841	2.639	10	121	nucleoside diphosphate phosphorylation	0.00205971
GO:0009132	0.00032583	4.09841	2.639	10	121	nucleoside diphosphate metabolic process	0.00205971
GO:0046939	0.00032583	4.09841	2.639	10	121	nucleotide phosphorylation	0.00205971
GO:0032446	0.000342258	4.49446	2.18099	9	100	protein modification by small protein conjugation	0.00207691
GO:0034404	0.000352019	3.48369	3.68587	12	169	nucleobase-containing small molecule biosynthetic process	0.00207691
GO:0055085	0.000377626	1.63404	41.5697	64	1906	transmembrane transport	0.00215612
GO:0072525	0.000412966	3.41794	3.7513	12	172	pyridine-containing compound biosynthetic process	0.00227858
GO:0006801	0.000424819	13.8965	0.370768	4	17	superoxide metabolic process	0.00227858
GO:0072524	0.000620551	3.25409	3.92578	12	180	pyridine-containing compound metabolic process	0.00317464
GO:0016567	0.000627754	4.59551	1.89746	8	87	protein ubiquitination	0.00317464
GO:0072593	0.000668319	12.0426	0.414388	4	19	reactive oxygen species metabolic process	0.0032859
GO:0006102	0.000785662	22.546	0.196289	3	9	isocitrate metabolic process	0.00375844
GO:0006754	0.000819732	3.60824	2.96615	10	136	ATP biosynthetic process	0.0038115
GO:0009145	0.000917361	3.55157	3.00977	10	138	purine nucleoside triphosphate biosynthetic process	0.0038115
GO:0009206	0.000917361	3.55157	3.00977	10	138	purine ribonucleoside triphosphate biosynthetic process	0.0038115
GO:0006090	0.000917361	3.55157	3.00977	10	138	pyruvate metabolic process	0.0038115
GO:0072521	0.000965355	2.78869	5.2998	14	243	purine-containing compound metabolic process	0.0038115
GO:0006091	0.000996899	3.06999	4.14388	12	190	generation of precursor metabolites and energy	0.0038115
GO:0032011	0.000996917	10.6249	0.458008	4	21	ARF protein signal transduction	0.0038115
GO:0032012	0.000996917	10.6249	0.458008	4	21	regulation of ARF protein signal transduction	0.0038115
GO:0009108	0.00104363	2.65389	5.9541	15	273	coenzyme biosynthetic process	0.0038115
GO:0006542	0.00110423	19.3243	0.218099	3	10	glutamine biosynthetic process	0.0038115
GO:0015910	0.00110423	19.3243	0.218099	3	10	peroxisomal long-chain fatty acid import	0.0038115
GO:0015908	0.00110423	19.3243	0.218099	3	10	fatty acid transport	0.0038115
GO:0015909	0.00110423	19.3243	0.218099	3	10	long-chain fatty acid transport	0.0038115
GO:0009166	0.0011413	3.44337	3.09701	10	142	nucleotide catabolic process	0.0038115
GO:0009142	0.0011413	3.44337	3.09701	10	142	nucleoside triphosphate biosynthetic process	0.0038115
GO:0009201	0.0011413	3.44337	3.09701	10	142	ribonucleoside triphosphate biosynthetic process	0.0038115
GO:0072522	0.00130247	2.96913	4.27474	12	196	purine-containing compound biosynthetic process	0.00426922
GO:0008295	0.00140378	90.0337	0.0654297	2	3	spermidine biosynthetic process	0.00428393
GO:0008215	0.00140378	90.0337	0.0654297	2	3	spermine metabolic process	0.00428393
GO:0008216	0.00140378	90.0337	0.0654297	2	3	spermidine metabolic process	0.00428393
GO:0006597	0.00140378	90.0337	0.0654297	2	3	spermine biosynthetic process	0.00428393
GO:0032958	0.00149381	16.9081	0.239909	3	11	inositol phosphate biosynthetic process	0.00448143
GO:0051179	0.00152393	1.4307	70.6859	95	3241	localization	0.00449559
GO:1901292	0.00163959	3.269	3.24967	10	149	nucleoside phosphate catabolic process	0.0047575
GO:0009168	0.00209345	3.15484	3.35872	10	154	purine ribonucleoside monophosphate biosynthetic process	0.0058816
GO:0009127	0.00209345	3.15484	3.35872	10	154	purine nucleoside monophosphate biosynthetic process	0.0058816
GO:0009064	0.00228898	4.84852	1.35221	6	62	glutamine family amino acid metabolic process	0.00626622
GO:0009156	0.00230116	3.11136	3.40234	10	156	ribonucleoside monophosphate biosynthetic process	0.00626622
GO:0046034	0.0025251	3.06906	3.44596	10	158	ATP metabolic process	0.0066708
GO:0009124	0.0025251	3.06906	3.44596	10	158	nucleoside monophosphate biosynthetic process	0.0066708
GO:0006508	0.00267657	1.53078	39.0615	57	1791	proteolysis	0.00696697
GO:0046434	0.00276619	3.02788	3.48958	10	160	organophosphate catabolic process	0.00709588
GO:0006732	0.00305714	2.35787	6.65202	15	305	coenzyme metabolic process	0.00773019
GO:0006541	0.00313873	12.2952	0.305339	3	14	glutamine metabolic process	0.00782472
GO:0015698	0.00350572	3.141	3.03158	9	139	inorganic anion transport	0.00861822
GO:0044281	0.00388044	1.54932	33.042	49	1515	small molecule metabolic process	0.0092527
GO:0009144	0.00392064	2.87361	3.66406	10	168	purine nucleoside triphosphate metabolic process	0.0092527
GO:0009205	0.00392064	2.87361	3.66406	10	168	purine ribonucleoside triphosphate metabolic process	0.0092527
GO:0006741	0.00454502	30.0087	0.109049	2	5	NADP biosynthetic process	0.0105851
GO:0009199	0.00462563	2.80219	3.7513	10	172	ribonucleoside triphosphate metabolic process	0.0106085
GO:0043647	0.00467492	10.4028	0.348958	3	16	inositol phosphate metabolic process	0.0106085
GO:0072330	0.00536631	2.58887	4.44922	11	204	monocarboxylic acid biosynthetic process	0.0113639
GO:0051234	0.00542221	1.36917	69.3118	90	3178	establishment of localization	0.0113639
GO:0006810	0.00542221	1.36917	69.3118	90	3178	transport	0.0113639
GO:0009167	0.00542672	2.73421	3.83854	10	176	purine ribonucleoside monophosphate metabolic process	0.0113639
GO:0009126	0.00542672	2.73421	3.83854	10	176	purine nucleoside monophosphate metabolic process	0.0113639
GO:0007265	0.0055461	6.2253	0.719727	4	33	Ras protein signal transduction	0.0113639
GO:0046578	0.0055461	6.2253	0.719727	4	33	regulation of Ras protein signal transduction	0.0113639
GO:0046173	0.00558566	9.65934	0.370768	3	17	polyol biosynthetic process	0.0113639
GO:0009086	0.00558566	9.65934	0.370768	3	17	methionine biosynthetic process	0.0113639
GO:0009161	0.00586596	2.70143	3.88216	10	178	ribonucleoside monophosphate metabolic process	0.011666
GO:0009152	0.00586596	2.70143	3.88216	10	178	purine ribonucleotide biosynthetic process	0.011666
GO:0009123	0.00633244	2.66943	3.92578	10	180	nucleoside monophosphate metabolic process	0.012373
GO:1901564	0.00636125	1.27834	135.33	161	6205	organonitrogen compound metabolic process	0.012373
GO:0016052	0.00657624	2.6537	3.94759	10	181	carbohydrate catabolic process	0.0126521
GO:0070525	0.0067193	22.5056	0.130859	2	6	tRNA threonylcarbamoyladenosine metabolic process	0.0126523
GO:0002949	0.0067193	22.5056	0.130859	2	6	tRNA threonylcarbamoyladenosine modification	0.0126523
GO:0009141	0.00682727	2.63816	3.9694	10	182	nucleoside triphosphate metabolic process	0.0127203
GO:0009260	0.00735156	2.60762	4.01302	10	184	ribonucleotide biosynthetic process	0.0131592
GO:0046390	0.00735156	2.60762	4.01302	10	184	ribose phosphate biosynthetic process	0.0131592
GO:0034968	0.00743457	2.99512	2.81348	8	129	histone lysine methylation	0.0131592
GO:0034729	0.00743457	2.99512	2.81348	8	129	histone H3-K79 methylation	0.0131592
GO:0018022	0.00743457	2.99512	2.81348	8	129	peptidyl-lysine methylation	0.0131592
GO:0006164	0.00819569	2.5631	4.07845	10	187	purine nucleotide biosynthetic process	0.0143627
GO:0051188	0.00835896	2.09431	7.43717	15	341	cofactor biosynthetic process	0.0145053
GO:0072350	0.00858697	4.26163	1.26497	5	58	tricarboxylic acid metabolic process	0.0147563
GO:0006536	0.00892188	7.95376	0.436198	3	20	glutamate metabolic process	0.0147847
GO:0006520	0.00922689	1.7979	12.6715	22	581	cellular amino acid metabolic process	0.0147847
GO:0006621	0.00927173	18.0037	0.152669	2	7	protein retention in ER lumen	0.0147847
GO:0051651	0.00927173	18.0037	0.152669	2	7	maintenance of location in cell	0.0147847
GO:0032507	0.00927173	18.0037	0.152669	2	7	maintenance of protein location in cell	0.0147847
GO:0045185	0.00927173	18.0037	0.152669	2	7	maintenance of protein location	0.0147847
GO:0072595	0.00927173	18.0037	0.152669	2	7	maintenance of protein localization in organelle	0.0147847
GO:0035437	0.00927173	18.0037	0.152669	2	7	maintenance of protein localization in endoplasmic reticulum	0.0147847
GO:0045292	0.0100634	5.15682	0.850586	4	39	mRNA cis splicing, via spliceosome	0.0159037
GO:0016571	0.0105011	2.80843	2.98796	8	137	histone methylation	0.0164486
GO:0006820	0.011094	2.14806	6.28125	13	288	anion transport	0.0171338
GO:0051186	0.0111321	1.92604	9.13835	17	419	cofactor metabolic process	0.0171338
GO:0008213	0.0116875	2.565	3.66406	9	168	protein alkylation	0.017678
GO:0006479	0.0116875	2.565	3.66406	9	168	protein methylation	0.017678
GO:0006474	0.0121848	15.0025	0.174479	2	8	N-terminal protein amino acid acetylation	0.017678
GO:0006166	0.0121848	15.0025	0.174479	2	8	purine ribonucleoside salvage	0.017678
GO:0018206	0.0121848	15.0025	0.174479	2	8	peptidyl-methionine modification	0.017678
GO:0017196	0.0121848	15.0025	0.174479	2	8	N-terminal peptidyl-methionine acetylation	0.017678
GO:0043174	0.0121848	15.0025	0.174479	2	8	nucleoside salvage	0.017678
GO:0045229	0.0132078	6.75985	0.501628	3	23	external encapsulating structure organization	0.0187022
GO:0042545	0.0132078	6.75985	0.501628	3	23	cell wall modification	0.0187022
GO:0071555	0.0132078	6.75985	0.501628	3	23	cell wall organization	0.0187022
GO:0001522	0.0146749	3.19046	1.9847	6	91	pseudouridine synthesis	0.0206147
GO:0015718	0.0148545	6.43768	0.523438	3	24	monocarboxylic acid transport	0.0207027
GO:0051235	0.0154418	12.8587	0.196289	2	9	maintenance of location	0.0213531
GO:0006555	0.0166119	6.14481	0.545247	3	25	methionine metabolic process	0.0227931
GO:0070647	0.0177406	2.15955	5.27799	11	242	protein modification by small protein conjugation or removal	0.0241545
GO:0009150	0.0195272	2.22135	4.66732	10	214	purine ribonucleotide metabolic process	0.026384
GO:0046165	0.0225538	5.40675	0.610677	3	28	alcohol biosynthetic process	0.0285721
GO:0000097	0.0225538	5.40675	0.610677	3	28	sulfur amino acid biosynthetic process	0.0285721
GO:1903320	0.0229222	10.0004	0.239909	2	11	regulation of protein modification by small protein conjugation or removal	0.0285721
GO:1903322	0.0229222	10.0004	0.239909	2	11	positive regulation of protein modification by small protein conjugation or removal	0.0285721
GO:0051443	0.0229222	10.0004	0.239909	2	11	positive regulation of ubiquitin-protein transferase activity	0.0285721
GO:0051438	0.0229222	10.0004	0.239909	2	11	regulation of ubiquitin-protein transferase activity	0.0285721
GO:0097164	0.0229222	10.0004	0.239909	2	11	ammonium ion metabolic process	0.0285721
GO:0031396	0.0229222	10.0004	0.239909	2	11	regulation of protein ubiquitination	0.0285721
GO:0031398	0.0229222	10.0004	0.239909	2	11	positive regulation of protein ubiquitination	0.0285721
GO:1904666	0.0229222	10.0004	0.239909	2	11	regulation of ubiquitin protein ligase activity	0.0285721
GO:1904668	0.0229222	10.0004	0.239909	2	11	positive regulation of ubiquitin protein ligase activity	0.0285721
GO:0009259	0.0231271	2.15734	4.79818	10	220	ribonucleotide metabolic process	0.0286258
GO:0051056	0.0233874	3.92187	1.09049	4	50	regulation of small GTPase mediated signal transduction	0.028747
GO:0006163	0.0250968	2.12669	4.86361	10	223	purine nucleotide metabolic process	0.0306354
GO:0034655	0.0255619	2.03495	5.58333	11	256	nucleobase-containing compound catabolic process	0.0309894
GO:0034654	0.0267469	1.48712	21.4609	31	984	nucleobase-containing compound biosynthetic process	0.0321627
GO:0051028	0.0270748	5.00584	0.654297	3	30	mRNA transport	0.0321627
GO:0071554	0.0270748	5.00584	0.654297	3	30	cell wall organization or biogenesis	0.0321627
GO:0019693	0.028643	2.07748	4.97266	10	228	ribose phosphate metabolic process	0.0337987
GO:0042401	0.031589	8.18148	0.283529	2	13	cellular biogenic amine biosynthetic process	0.0360726
GO:0009309	0.031589	8.18148	0.283529	2	13	amine biosynthetic process	0.0360726
GO:0006739	0.031589	8.18148	0.283529	2	13	NADP metabolic process	0.0360726
GO:0006595	0.031589	8.18148	0.283529	2	13	polyamine metabolic process	0.0360726
GO:0006596	0.031589	8.18148	0.283529	2	13	polyamine biosynthetic process	0.0360726
GO:0009165	0.032057	1.89534	6.52116	12	299	nucleotide biosynthetic process	0.0363724
GO:1901293	0.0342066	1.87549	6.58659	12	302	nucleoside phosphate biosynthetic process	0.038277
GO:0042451	0.0363307	7.49938	0.305339	2	14	purine nucleoside biosynthetic process	0.038277
GO:0046129	0.0363307	7.49938	0.305339	2	14	purine ribonucleoside biosynthetic process	0.038277
GO:0009566	0.0363307	7.49938	0.305339	2	14	fertilization	0.038277
GO:0007338	0.0363307	7.49938	0.305339	2	14	single fertilization	0.038277
GO:0007339	0.0363307	7.49938	0.305339	2	14	binding of sperm to zona pellucida	0.038277
GO:0035036	0.0363307	7.49938	0.305339	2	14	sperm-egg recognition	0.038277
GO:0009988	0.0363307	7.49938	0.305339	2	14	cell-cell recognition	0.038277
GO:0006144	0.0363307	7.49938	0.305339	2	14	purine nucleobase metabolic process	0.038277
GO:0008037	0.0363307	7.49938	0.305339	2	14	cell recognition	0.038277
GO:0031401	0.0363307	7.49938	0.305339	2	14	positive regulation of protein modification process	0.038277
GO:0043101	0.0363307	7.49938	0.305339	2	14	purine-containing compound salvage	0.038277
GO:1901605	0.0395003	1.95949	5.25618	10	241	alpha-amino acid metabolic process	0.0413701
GO:0009084	0.0403189	4.2228	0.763346	3	35	glutamine family amino acid biosynthetic process	0.0419791
GO:0031365	0.0413261	6.92221	0.327148	2	15	N-terminal protein amino acid modification	0.0427761
GO:0000096	0.0432948	4.09466	0.785156	3	36	sulfur amino acid metabolic process	0.0445533
GO:0032787	0.0443324	1.85152	6.10677	11	280	monocarboxylic acid metabolic process	0.0453574
GO:0006397	0.0453571	1.9094	5.38704	10	247	mRNA processing	0.0461392
GO:0019439	0.0462349	1.8377	6.15039	11	282	aromatic compound catabolic process	0.0466407
GO:0009067	0.0463772	3.97406	0.806966	3	37	aspartate family amino acid biosynthetic process	0.0466407
GO:0008652	0.0469756	1.97588	4.68913	9	215	cellular amino acid biosynthetic process	0.0469756

## Sheet: OverCCsummary
GOCCID	Pvalue	OddsRatio	ExpCount	Count	Size	Term	Padjust
GO:0016020	5.5329e-18	3.36573	54.2961	113	4256	membrane	2.15783e-16
GO:0032300	3.38406e-07	28.075	0.293424	6	23	mismatch repair complex	4.39928e-06
GO:1990391	3.38406e-07	28.075	0.293424	6	23	DNA repair complex	4.39928e-06
GO:0000974	2.04757e-06	#NUM!	0.0382726	3	3	Prp19 complex	1.99638e-05
GO:0032991	6.46964e-05	1.90632	33.8585	56	2654	protein-containing complex	0.000449619
GO:0000151	6.91722e-05	9.72138	0.701665	6	55	ubiquitin ligase complex	0.000449619
GO:0034066	0.000106282	19.6974	0.255151	4	20	RIC1-RGP1 guanyl-nucleotide exchange factor complex	0.000460557
GO:0032045	0.000106282	19.6974	0.255151	4	20	guanyl-nucleotide exchange factor complex	0.000460557
GO:0005759	0.000106282	19.6974	0.255151	4	20	mitochondrial matrix	0.000460557
GO:0005846	0.00041371	26.1492	0.153091	3	12	nuclear cap binding complex	0.00146679
GO:0034518	0.00041371	26.1492	0.153091	3	12	RNA cap binding complex	0.00146679
GO:0017053	0.000481907	156.227	0.0382726	2	3	transcriptional repressor complex	0.0015662
GO:0031224	0.00132512	1.72289	29.572	46	2318	intrinsic component of membrane	0.0036914
GO:0016021	0.00132512	1.72289	29.572	46	2318	integral component of membrane	0.0036914
GO:0005576	0.00206102	2.96773	3.92932	11	308	extracellular region	0.00535866
GO:0044447	0.00397152	5.12175	1.04612	5	82	axoneme part	0.00911113
GO:0005858	0.00397152	5.12175	1.04612	5	82	axonemal dynein complex	0.00911113
GO:0044444	0.00505086	1.75519	18.3454	30	1438	cytoplasmic part	0.0107512
GO:0032838	0.00589557	4.63744	1.14818	5	90	plasma membrane bounded cell projection cytoplasm	0.0107512
GO:0005930	0.00589557	4.63744	1.14818	5	90	axoneme	0.0107512
GO:0097014	0.00589557	4.63744	1.14818	5	90	ciliary plasm	0.0107512
GO:1990904	0.00616678	2.33723	5.85571	13	459	ribonucleoprotein complex	0.0107512
GO:0031414	0.00681452	19.5201	0.127575	2	10	N-terminal protein acetyltransferase complex	0.0107512
GO:0031417	0.00681452	19.5201	0.127575	2	10	NatC complex	0.0107512
GO:0005840	0.0068918	2.63938	3.98035	10	312	ribosome	0.0107512
GO:0032040	0.00842719	7.83476	0.420999	3	33	small-subunit processome	0.0126408
GO:0044425	0.0164804	1.46677	33.833	46	2652	membrane part	0.0238051
GO:0005956	0.0194236	10.4063	0.216878	2	17	protein kinase CK2 complex	0.0270542
GO:0099568	0.022068	3.27784	1.59469	5	125	cytoplasmic region	0.0296777
GO:0030684	0.0245383	5.10466	0.62512	3	49	preribosome	0.0318998
GO:1990234	0.0262931	2.11599	4.91166	10	385	transferase complex	0.0330784
GO:0044429	0.0311935	3.5254	1.18645	4	93	mitochondrial part	0.0375254
GO:0044463	0.0337468	2.91097	1.78606	5	140	cell projection part	0.0375254
GO:0120038	0.0337468	2.91097	1.78606	5	140	plasma membrane bounded cell projection part	0.0375254
GO:0044441	0.0337468	2.91097	1.78606	5	140	ciliary part	0.0375254
GO:0030286	0.0346388	2.88939	1.79881	5	141	dynein complex	0.0375254
GO:0016035	0.0377887	38.8703	0.0382726	1	3	zeta DNA polymerase complex	0.0398313
GO:0005737	0.0388418	1.45723	22.4023	31	1756	cytoplasm	0.039864
GO:1902494	0.0444631	1.65738	10.0274	16	786	catalytic complex	0.0444631

## Sheet: OverMFsummary
GOMFID	Pvalue	OddsRatio	ExpCount	Count	Size	Term	Padjust
GO:0004650	5.53011e-50	92.2664	1.19055	38	59	polygalacturonase activity	6.63613e-48
GO:1901681	1.55168e-11	14.7074	1.2309	14	61	sulfur compound binding	9.3101e-10
GO:0004553	1.13055e-08	2.79441	16.8896	44	837	hydrolase activity, hydrolyzing O-glycosyl compounds	3.03198e-07
GO:0015267	1.26333e-08	3.51214	9.52437	31	472	channel activity	3.03198e-07
GO:0022803	1.26333e-08	3.51214	9.52437	31	472	passive transmembrane transporter activity	3.03198e-07
GO:0016798	1.77151e-08	2.74839	17.1519	44	850	hydrolase activity, acting on glycosyl bonds	3.54303e-07
GO:0030976	1.04197e-07	13.8029	0.827328	9	41	thiamine pyrophosphate binding	1.78623e-06
GO:0019842	1.4907e-07	4.42232	4.92361	20	244	vitamin binding	2.23605e-06
GO:0046983	2.04289e-06	3.8498	5.30701	19	263	protein dimerization activity	2.72386e-05
GO:0015116	2.70326e-06	8.8297	1.19055	9	59	sulfate transmembrane transporter activity	3.24391e-05
GO:1901682	6.17478e-06	7.88243	1.31162	9	65	sulfur compound transmembrane transporter activity	6.73612e-05
GO:0022857	1.25329e-05	1.76518	44.3125	74	2196	transmembrane transporter activity	0.000125329
GO:0030983	3.08897e-05	9.01594	0.908043	7	45	mismatched DNA binding	0.000268831
GO:0034450	3.13636e-05	32.5315	0.201787	4	10	ubiquitin-ubiquitin ligase activity	0.000268831
GO:0005215	3.38164e-05	1.69566	47.2586	76	2342	transporter activity	0.000270532
GO:0050662	4.0794e-05	2.19626	16.708	35	828	coenzyme binding	0.000305955
GO:0004252	4.55339e-05	4.07132	3.43039	13	170	serine-type endopeptidase activity	0.000306298
GO:0003871	4.84971e-05	27.8834	0.221966	4	11	5-methyltetrahydropteroyltriglutamate-homocysteine S-methyltransferase activity	0.000306298
GO:0042085	4.84971e-05	27.8834	0.221966	4	11	5-methyltetrahydropteroyltri-L-glutamate-dependent methyltransferase activity	0.000306298
GO:0033218	6.52536e-05	10.1157	0.706256	6	35	amide binding	0.000391522
GO:0004332	0.000156429	48.7389	0.121072	3	6	fructose-bisphosphate aldolase activity	0.000893878
GO:0003824	0.000200393	1.29435	334.664	384	16585	catalytic activity	0.00109305
GO:0003690	0.000248928	6.22642	1.25108	7	62	double-stranded DNA binding	0.00129876
GO:0031420	0.000275966	7.51997	0.908043	6	45	alkali metal ion binding	0.00132463
GO:0030955	0.000275966	7.51997	0.908043	6	45	potassium ion binding	0.00132463
GO:0004743	0.00031199	7.33178	0.928222	6	46	pyruvate kinase activity	0.00143995
GO:0008172	0.000401817	13.9391	0.363217	4	18	S-methyltransferase activity	0.00166269
GO:0000062	0.000401817	13.9391	0.363217	4	18	fatty-acyl-CoA binding	0.00166269
GO:1901567	0.000401817	13.9391	0.363217	4	18	fatty acid derivative binding	0.00166269
GO:0004351	0.000627844	24.3675	0.181609	3	9	glutamate decarboxylase activity	0.00235442
GO:0004450	0.000627844	24.3675	0.181609	3	9	isocitrate dehydrogenase (NADP+) activity	0.00235442
GO:0004448	0.000627844	24.3675	0.181609	3	9	isocitrate dehydrogenase activity	0.00235442
GO:0005086	0.000749012	11.4784	0.423754	4	21	ARF guanyl-nucleotide exchange factor activity	0.00270804
GO:0070279	0.000789844	3.35038	3.47074	11	172	vitamin B6 binding	0.00270804
GO:0030170	0.000789844	3.35038	3.47074	11	172	pyridoxal phosphate binding	0.00270804
GO:0004175	0.000830401	1.80097	21.8939	38	1085	endopeptidase activity	0.002768
GO:0048037	0.00101348	1.76575	22.9029	39	1135	cofactor binding	0.00328696
GO:0016832	0.0011966	18.2747	0.221966	3	11	aldehyde-lyase activity	0.00370355
GO:0004014	0.00120365	97.3588	0.0605362	2	3	adenosylmethionine decarboxylase activity	0.00370355
GO:0061659	0.00146073	4.50349	1.67484	7	83	ubiquitin-like protein ligase activity	0.00414433
GO:0061630	0.00146073	4.50349	1.67484	7	83	ubiquitin protein ligase activity	0.00414433
GO:0044389	0.00148505	9.29106	0.504469	4	25	ubiquitin-like protein ligase binding	0.00414433
GO:0031625	0.00148505	9.29106	0.504469	4	25	ubiquitin protein ligase binding	0.00414433
GO:0004356	0.00201256	14.619	0.262324	3	13	glutamate-ammonia ligase activity	0.00500012
GO:0016211	0.00201256	14.619	0.262324	3	13	ammonia ligase activity	0.00500012
GO:0016880	0.00201256	14.619	0.262324	3	13	acid-ammonia (or amide) ligase activity	0.00500012
GO:0016830	0.00236311	3.65742	2.32056	8	115	carbon-carbon lyase activity	0.00500012
GO:0106130	0.00237506	48.6781	0.080715	2	4	purine phosphoribosyltransferase activity	0.00500012
GO:0004846	0.00237506	48.6781	0.080715	2	4	urate oxidase activity	0.00500012
GO:0016663	0.00237506	48.6781	0.080715	2	4	oxidoreductase activity, acting on other nitrogenous compounds as donors, oxygen as acceptor	0.00500012
GO:0003870	0.00237506	48.6781	0.080715	2	4	5-aminolevulinate synthase activity	0.00500012
GO:0004422	0.00237506	48.6781	0.080715	2	4	hypoxanthine phosphoribosyltransferase activity	0.00500012
GO:0004651	0.00237506	48.6781	0.080715	2	4	polynucleotide 5'-phosphatase activity	0.00500012
GO:0016748	0.00237506	48.6781	0.080715	2	4	succinyltransferase activity	0.00500012
GO:0016749	0.00237506	48.6781	0.080715	2	4	N-succinyltransferase activity	0.00500012
GO:0004791	0.00237506	48.6781	0.080715	2	4	thioredoxin-disulfide reductase activity	0.00500012
GO:0098518	0.00237506	48.6781	0.080715	2	4	polynucleotide phosphatase activity	0.00500012
GO:0000339	0.00252321	13.2896	0.282502	3	14	RNA cap binding	0.00522044
GO:0009055	0.00290555	4.57948	1.41251	6	70	electron transfer activity	0.0059096
GO:0042803	0.00310699	12.1818	0.302681	3	15	protein homodimerization activity	0.00621398
GO:0016787	0.00337925	1.26891	154.065	185	7635	hydrolase activity	0.00661954
GO:0008237	0.00342009	2.74957	4.177	11	207	metallopeptidase activity	0.00661954
GO:0016866	0.00353573	3.12364	3.02681	9	150	intramolecular transferase activity	0.00673472
GO:0003700	0.00375987	3.37286	2.50216	8	124	DNA-binding transcription factor activity	0.00674693
GO:0004334	0.00376704	11.2445	0.32286	3	16	fumarylacetoacetase activity	0.00674693
GO:0016822	0.00376704	11.2445	0.32286	3	16	hydrolase activity, acting on acid carbon-carbon bonds	0.00674693
GO:0016823	0.00376704	11.2445	0.32286	3	16	hydrolase activity, acting on acid carbon-carbon bonds, in ketonic substances	0.00674693
GO:0042802	0.00450621	10.441	0.343039	3	17	identical protein binding	0.00795213
GO:0031151	0.00477217	3.23306	2.60306	8	129	histone methyltransferase activity (H3-K79 specific)	0.00829942
GO:0015103	0.00496567	2.95531	3.18824	9	158	inorganic anion transmembrane transporter activity	0.00850086
GO:0008233	0.00502967	1.51006	34.1626	50	1693	peptidase activity	0.00850086
GO:0008509	0.0063051	2.84047	3.30931	9	164	anion transmembrane transporter activity	0.0105085
GO:0000049	0.00640706	5.91064	0.746613	4	37	tRNA binding	0.0105321
GO:0009982	0.00671947	3.80503	1.67484	6	83	pseudouridine synthase activity	0.0108136
GO:0017171	0.00684864	2.2837	5.89219	13	292	serine hydrolase activity	0.0108136
GO:0008236	0.00684864	2.2837	5.89219	13	292	serine-type peptidase activity	0.0108136
GO:0005515	0.00711356	1.26431	123.232	149	6107	protein binding	0.0110861
GO:0046923	0.00798418	19.4697	0.141251	2	7	ER retention sequence binding	0.0119763
GO:0032813	0.00798418	19.4697	0.141251	2	7	tumor necrosis factor receptor superfamily binding	0.0119763
GO:0005164	0.00798418	19.4697	0.141251	2	7	tumor necrosis factor receptor binding	0.0119763
GO:0070011	0.00913656	1.46908	33.6178	48	1666	peptidase activity, acting on L-amino acid peptides	0.0135356
GO:0005126	0.0105039	16.2243	0.16143	2	8	cytokine receptor binding	0.0153716
GO:0030599	0.0107302	7.30758	0.464111	3	23	pectinesterase activity	0.0155136
GO:0019899	0.0118751	2.73409	3.04699	8	151	enzyme binding	0.0169644
GO:0000287	0.012588	2.27145	5.00433	11	248	magnesium ion binding	0.0177713
GO:0018024	0.0142251	2.64137	3.14788	8	156	histone-lysine N-methyltransferase activity	0.0196209
GO:0042054	0.0142251	2.64137	3.14788	8	156	histone methyltransferase activity	0.0196209
GO:0016278	0.0157881	2.58869	3.20842	8	159	lysine N-methyltransferase activity	0.0211635
GO:0016279	0.0157881	2.58869	3.20842	8	159	protein-lysine N-methyltransferase activity	0.0211635
GO:0015036	0.0158726	4.4317	0.96858	4	48	disulfide oxidoreductase activity	0.0211635
GO:0004326	0.0164362	12.1676	0.201787	2	10	tetrahydrofolylpolyglutamate synthase activity	0.0214385
GO:0016661	0.0164362	12.1676	0.201787	2	10	oxidoreductase activity, acting on other nitrogenous compounds as donors	0.0214385
GO:0097027	0.0198228	10.8154	0.221966	2	11	ubiquitin-protein transferase activator activity	0.0249634
GO:0010997	0.0198228	10.8154	0.221966	2	11	anaphase-promoting complex binding	0.0249634
GO:0055106	0.0198228	10.8154	0.221966	2	11	ubiquitin-protein transferase regulator activity	0.0249634
GO:0000981	0.0201787	#NUM!	0.0201787	1	1	DNA-binding transcription factor activity, RNA polymerase II-specific	0.0249634
GO:0004046	0.0201787	#NUM!	0.0201787	1	1	aminoacylase activity	0.0249634
GO:0140110	0.0240575	2.24387	4.13664	9	205	transcription regulator activity	0.0293213
GO:0004930	0.0241901	5.21861	0.625541	3	31	G protein-coupled receptor activity	0.0293213
GO:0008381	0.0273749	8.84848	0.262324	2	13	mechanosensitive ion channel activity	0.0326007
GO:0004842	0.0274389	1.93733	6.3563	12	315	ubiquitin-protein transferase activity	0.0326007
GO:0019787	0.0298225	1.91188	6.43702	12	319	ubiquitin-like protein transferase activity	0.0350853
GO:0008170	0.0303539	2.27138	3.63217	8	180	N-methyltransferase activity	0.035346
GO:0005102	0.0315169	8.1109	0.282502	2	14	signaling receptor binding	0.035346
GO:0008192	0.0315169	8.1109	0.282502	2	14	RNA guanylyltransferase activity	0.035346
GO:0004484	0.0315169	8.1109	0.282502	2	14	mRNA guanylyltransferase activity	0.035346
GO:0070568	0.0315169	8.1109	0.282502	2	14	guanylyltransferase activity	0.035346
GO:0042277	0.0358876	7.48679	0.302681	2	15	peptide binding	0.0395093
GO:0005048	0.0358876	7.48679	0.302681	2	15	signal sequence binding	0.0395093
GO:0052689	0.0387517	2.80207	1.85644	5	92	carboxylic ester hydrolase activity	0.0420535
GO:0050824	0.0399508	48.6175	0.0403575	1	2	water binding	0.0420535
GO:0050825	0.0399508	48.6175	0.0403575	1	2	ice binding	0.0420535
GO:0008201	0.0399508	48.6175	0.0403575	1	2	heparin binding	0.0420535
GO:0005539	0.0399508	48.6175	0.0403575	1	2	glycosaminoglycan binding	0.0420535
GO:0016831	0.0403014	2.77016	1.87662	5	93	carboxy-lyase activity	0.0420537
GO:0003677	0.0416664	1.34985	31.7613	42	1574	DNA binding	0.0431031
GO:0005085	0.0423786	3.19522	1.31162	4	65	guanyl-nucleotide exchange factor activity	0.0434652
GO:0004573	0.0452723	6.48821	0.343039	2	17	mannosyl-oligosaccharide glucosidase activity	0.0456527
GO:0016668	0.0452723	6.48821	0.343039	2	17	oxidoreductase activity, acting on a sulfur group of donors, NAD(P) as acceptor	0.0456527
GO:0008168	0.0496963	1.61436	10.1095	16	501	methyltransferase activity	0.0496963
